# Supplementary material for: Early transcriptional response of human ovarian and fallopian tube surface epithelial cells to norepinephrine
Source: Sci Rep. 2018 May 29;8:8291. doi: 10.1038/s41598-018-26670-4 (PMC5974302; doi:10.1038/s41598-018-26670-4)
Supplement: Supplementary file 2 — Supplementary Tables 1-6 [file 41598_2018_26670_MOESM2_ESM.xlsx]

## Sheet: Supp. Table 1
Supplementary Table 1
Gene	baseMean.IOS	log2FoldChange.IOS	lfcSE.IOS	stat.IOS	pvalue.IOS	padj.IOS
SIK1	1095.66	1.21221	0.0890868	13.607	3.63695e-42	3.74787e-38
PDE4B	558.629	0.983285	0.0868539	11.3211	1.03133e-29	5.31394e-26
NR4A3	149.534	0.755915	0.0795211	9.50584	1.98443e-21	6.81652e-18
RASD1	73.7602	0.76313	0.0806152	9.46632	2.8987e-21	7.46778e-18
PTGS2	2459.88	0.764718	0.0841177	9.09104	9.8092e-20	2.02168e-16
DUSP5	1927.5	0.700528	0.0799578	8.76122	1.93147e-18	3.3173e-15
NFIL3	741.327	0.743113	0.0867777	8.56342	1.09572e-17	1.61305e-14
CHMP1B	869.03	0.618579	0.0799445	7.7376	1.01309e-14	1.30499e-11
CYR61	24699.9	-0.534682	0.0705721	-7.57639	3.55299e-14	4.06817e-11
NR4A2	79.9556	0.581929	0.0772841	7.52973	5.08451e-14	5.23959e-11
DUSP1	11030.9	0.559798	0.0757633	7.38877	1.48189e-13	1.38826e-10
CEBPB	1049.89	0.635145	0.0863709	7.35368	1.92818e-13	1.65583e-10
RGS2	81.113	0.555361	0.0764412	7.26521	3.72457e-13	2.95244e-10
ARRDC3	331.973	0.632756	0.0885594	7.14499	9.00056e-13	6.62505e-10
DMBT1	721.643	0.622963	0.0880245	7.07716	1.47141e-12	1.01086e-09
GADD45A	738.938	-0.583351	0.0832381	-7.00823	2.41354e-12	1.55447e-09
ZNF331	193.371	0.616291	0.0882062	6.98694	2.80942e-12	1.70301e-09
DUSP6	833.107	-0.595023	0.0882739	-6.74064	1.57689e-11	9.02771e-09
ID3	3370.66	0.517336	0.0822416	6.29045	3.16553e-10	1.71688e-07
FILIP1L	611.026	-0.534248	0.0869104	-6.14712	7.89038e-10	4.06552e-07
JUN	2003.49	-0.479222	0.0798837	-5.99899	1.98543e-09	9.29994e-07
DUSP10	454.313	0.533917	0.0888926	6.00632	1.89784e-09	9.29994e-07
PDE4D	1743.35	0.518002	0.0870143	5.95306	2.63175e-09	1.17914e-06
AVPI1	165.309	0.504393	0.0868478	5.80778	6.33069e-09	2.71824e-06
MAFB	72.4871	0.441058	0.0763528	5.77658	7.62345e-09	3.14239e-06
TBX3	5386.44	0.502007	0.0873297	5.7484	9.00896e-09	3.57067e-06
ITPRIP	3361.22	0.466968	0.0837116	5.57829	2.42897e-08	9.27056e-06
CEBPD	680.948	0.474949	0.0873321	5.43842	5.37543e-08	1.97835e-05
THBD	123.05	0.458481	0.087923	5.21457	1.8424e-07	6.54688e-05
HOXA5	378.689	0.453179	0.0891039	5.08596	3.65769e-07	0.000125642
SNAI2	6153.21	0.401618	0.079527	5.05008	4.41631e-07	0.000146807
TGIF1	283.553	0.435838	0.089105	4.89128	1.00183e-06	0.00032262
ZNF281	1003.97	-0.391315	0.0815051	-4.80111	1.5779e-06	0.000492736
RHOB	1919.91	0.423246	0.0889859	4.75632	1.97153e-06	0.000597549
SGK1	3996.16	0.390397	0.0841959	4.63677	3.53899e-06	0.00104198
KLF9	2698.87	0.372429	0.0835646	4.45678	8.31981e-06	0.00238155
HOXA3	698.745	0.39292	0.088294	4.45013	8.58192e-06	0.00239018
PLK2	1508.34	-0.359737	0.0817395	-4.40102	1.07742e-05	0.00292178
DUSP4	1288.7	0.362231	0.0825384	4.38863	1.14067e-05	0.00301399
PPP1R3B	627.808	0.38688	0.0890959	4.34229	1.41006e-05	0.00363265
VEGFA	8313.34	0.316316	0.0772383	4.09533	4.21568e-05	0.0105958
ETS2	1115.44	0.356577	0.0881144	4.04675	5.19343e-05	0.0127424
SOWAHC	655.359	0.351535	0.0886589	3.96503	7.33866e-05	0.0175872
HAS1	1931.13	0.285358	0.0720875	3.95849	7.54251e-05	0.0176649
PER1	2104.45	0.329921	0.0857081	3.84935	0.000118429	0.0271204
IER3	3866.86	-0.276635	0.0750272	-3.68713	0.000226798	0.0508077
BTG1	562.393	0.297119	0.0831023	3.57534	0.00034977	0.0766889
PCF11	503.013	-0.312583	0.0882604	-3.5416	0.000397713	0.085384
CTGF	11306.3	-0.285037	0.0808273	-3.52649	0.000421107	0.0867902
BCL3	1003.64	0.309966	0.087785	3.53097	0.000414046	0.0867902
DDIT4	2202.73	0.257042	0.0730741	3.51756	0.000435539	0.0880045
FAM46A	216.025	0.311986	0.0890633	3.50297	0.000460094	0.0911782
ZNF93	88.8788	-0.294742	0.084497	-3.48819	0.000486301	0.0945534

## Sheet: Supp. Table 2
Supplementary Table 2
Gene	baseMean.FT	log2FoldChange.FT	lfcSE.FT	stat.FT	pvalue.FT	padj.FT
HAS1	593.145	2.90032	0.102216	28.3744	4.18811e-177	5.29377e-173
SIK1	880.946	2.68547	0.0983106	27.3162	2.72295e-164	1.72091e-160
CHMP1B	1160.69	2.07161	0.0824838	25.1154	3.37521e-139	1.42209e-135
NR4A2	200.71	2.64652	0.118013	22.4256	2.2142e-111	6.99687e-108
DUSP6	281.07	-2.27974	0.111599	-20.4281	9.4179e-93	2.38084e-89
DMBT1	363.26	2.25068	0.111294	20.2229	6.1569e-91	1.29705e-87
DUSP5	3772.22	1.41109	0.0703711	20.0521	1.9336e-89	3.49154e-86
DDIT4	2368.53	1.89811	0.0986949	19.2321	1.99348e-82	3.1497e-79
CEBPB	1420.33	1.66757	0.0913119	18.2624	1.64884e-74	2.3157e-71
DUSP1	9956.41	1.25933	0.0726495	17.3343	2.5924e-67	3.2768e-64
RGS2	153.116	1.99573	0.119424	16.7113	1.08403e-62	1.24565e-59
TBX3	4139.65	1.10437	0.0754944	14.6285	1.8495e-48	1.94813e-45
NFIL3	696.226	1.38909	0.0955087	14.5441	6.3661e-48	6.18981e-45
AVPI1	257.186	1.6246	0.11234	14.4614	2.12295e-47	1.91672e-44
RHOB	3745.52	1.32373	0.0955607	13.8523	1.23212e-43	1.03827e-40
IL11	518.704	1.51782	0.111642	13.5953	4.26724e-42	3.37112e-39
GADD45A	864.44	-1.1919	0.0879687	-13.5491	8.02007e-42	5.96316e-39
TSC22D3	768.918	1.3041	0.103673	12.5791	2.75316e-36	1.93333e-33
IER5L	2215.9	1.03952	0.0842814	12.334	5.94572e-35	3.95547e-32
DUSP10	714.445	1.04943	0.087367	12.0117	3.08301e-33	1.94847e-30
HEXIM1	802.033	1.05751	0.090359	11.7034	1.22421e-31	7.36859e-29
PPAP2B	418.631	1.18511	0.102987	11.5073	1.21189e-30	6.96287e-28
LINC00473	82.7103	1.28099	0.113937	11.2429	2.50973e-29	1.37926e-26
ID3	3532.95	0.983016	0.0875573	11.2271	3.00092e-29	1.58048e-26
PER1	1927.97	0.983106	0.0924655	10.6321	2.11216e-26	1.06791e-23
EGR1	8287.31	-1.26504	0.119673	-10.5707	4.07272e-26	1.97997e-23
TGIF1	271.194	1.15252	0.109661	10.5098	7.78231e-26	3.64327e-23
SPRY4	4483.71	-0.744724	0.0712586	-10.451	1.45001e-25	6.54574e-23
TRIB1	237.338	-1.13381	0.109799	-10.3263	5.36068e-25	2.33652e-22
PPP1R3B	420.269	1.09635	0.107959	10.1553	3.1395e-24	1.32277e-21
ID1	1724.9	0.96011	0.0986739	9.73013	2.243e-22	9.14564e-20
PRDM1	494.59	1.09193	0.112304	9.72296	2.40677e-22	9.50674e-20
SGK1	3335.83	0.858068	0.0903044	9.50195	2.05994e-21	7.89018e-19
ID2	290.956	1.01033	0.107812	9.37117	7.1731e-21	2.6667e-18
ANKRD1	11874.7	-0.6813	0.0728122	-9.35694	8.20803e-21	2.92133e-18
ITPRIP	1672.34	0.777974	0.0831569	9.3555	8.32024e-21	2.92133e-18
MAFK	420.892	0.981591	0.108282	9.06517	1.24413e-19	4.25022e-17
RGS4	6567.96	-0.793161	0.0889412	-8.91782	4.75573e-19	1.58191e-16
SNAI2	7459.1	0.664375	0.0755179	8.79759	1.39791e-18	4.53065e-16
METRNL	848.956	0.776065	0.0932039	8.32653	8.3245e-17	2.63054e-14
ARRDC3	285.265	0.959199	0.115365	8.31447	9.21671e-17	2.84144e-14
SNAI1	273.796	0.939643	0.114528	8.20449	2.31571e-16	6.9692e-14
SIM2	3864.95	0.704695	0.087859	8.02075	1.05103e-15	3.08955e-13
CTGF	7300.58	-0.678708	0.0850537	-7.97976	1.46624e-15	4.2121e-13
PDE4D	1653.13	0.953982	0.119991	7.95046	1.85813e-15	5.21929e-13
CPEB4	1232.61	0.702946	0.0894332	7.86001	3.84099e-15	1.05544e-12
KLF9	2081.36	0.637445	0.0814408	7.82709	4.99285e-15	1.34276e-12
FAM167A	2310.92	0.644337	0.0841025	7.66133	1.84014e-14	4.8457e-12
IER3	3471.04	-0.68395	0.0899728	-7.60174	2.92171e-14	7.53682e-12
SH2D2A	36.8901	0.797002	0.110038	7.24299	4.38906e-13	1.10956e-10
TNS4	47.3175	0.820366	0.114926	7.13823	9.45377e-13	2.34305e-10
AKAP12	16820.4	0.606582	0.08514	7.12453	1.04439e-12	2.53866e-10
JUN	2542.29	-0.688935	0.097412	-7.07238	1.52296e-12	3.63212e-10
ANGPTL4	670.342	-0.673017	0.0952702	-7.0643	1.6143e-12	3.77865e-10
SPRY2	383.383	-0.679476	0.0997402	-6.81246	9.59408e-12	2.20489e-09
ZNF281	902.821	-0.606005	0.0889977	-6.80922	9.81316e-12	2.21497e-09
CRISPLD2	1114.88	0.709105	0.10479	6.7669	1.31569e-11	2.91761e-09
ZNF217	847.694	-0.609253	0.0905544	-6.72803	1.71972e-11	3.7478e-09
BDNF	1288.02	0.659438	0.0985212	6.69337	2.18094e-11	4.67238e-09
REL	140.399	0.788319	0.119348	6.60519	3.97015e-11	8.36378e-09
GZF1	372.937	0.670404	0.101593	6.59893	4.1413e-11	8.58132e-09
EGR3	41.5502	-0.700971	0.106348	-6.5913	4.35988e-11	8.88853e-09
ZNF175	424.737	-0.666675	0.101374	-6.57642	4.81919e-11	9.66897e-09
CLK1	306.987	0.694882	0.106844	6.50369	7.83725e-11	1.54786e-08
CD200	63.9332	0.771501	0.119027	6.48172	9.06845e-11	1.76346e-08
TM4SF1	4245.37	0.55418	0.0870604	6.36546	1.94704e-10	3.72887e-08
C12orf44	620.912	0.640011	0.100858	6.34568	2.21438e-10	4.17758e-08
PTGS2	83.3407	0.738293	0.119202	6.19365	5.8788e-10	1.09277e-07
CD55	676.472	0.614852	0.0997212	6.1657	7.01701e-10	1.28381e-07
C1orf63	307.574	0.691156	0.112135	6.16363	7.1097e-10	1.28381e-07
ENC1	608.771	-0.579784	0.0945272	-6.13351	8.596e-10	1.53033e-07
IRS2	1588.16	0.547072	0.0895518	6.109	1.00256e-09	1.76004e-07
FGF5	5213.98	-0.469252	0.0770421	-6.09085	1.12315e-09	1.94474e-07
IRF2BP2	1212.73	0.509157	0.0836662	6.08557	1.16074e-09	1.98267e-07
TUBB2A	802.403	0.514909	0.0848375	6.06936	1.28424e-09	2.16437e-07
FOSL2	3036.72	0.464208	0.0765971	6.06039	1.35796e-09	2.25849e-07
ATOH8	371.751	0.683328	0.114735	5.95571	2.58952e-09	4.25085e-07
GATA2	702.068	0.576745	0.0976133	5.90847	3.45294e-09	5.53302e-07
TCF21	556.335	0.583013	0.0986783	5.90822	3.45814e-09	5.53302e-07
VEGFA	4714.93	0.410245	0.0698676	5.87175	4.31207e-09	6.81308e-07
ARID3B	196.078	0.657252	0.112402	5.84732	4.99546e-09	7.79539e-07
CEBPD	866.047	0.678923	0.116812	5.81208	6.17028e-09	9.51126e-07
C13orf33	22.0619	0.542362	0.0941389	5.76129	8.34716e-09	1.27118e-06
ETS2	774.228	0.541694	0.0944307	5.73642	9.67001e-09	1.45511e-06
FILIP1L	756.021	-0.491787	0.0859458	-5.72205	1.05244e-08	1.56504e-06
TOB1	741.532	0.58389	0.102743	5.683	1.32352e-08	1.94527e-06
BHLHE40	2285.97	0.527517	0.0933169	5.65297	1.577e-08	2.29118e-06
AREG	41.4489	0.600639	0.107922	5.56547	2.61443e-08	3.75527e-06
INSIG1	765.739	0.528228	0.095013	5.55954	2.70487e-08	3.84153e-06
INHBA	6215.89	0.436908	0.0788088	5.5439	2.95802e-08	4.15437e-06
PLAT	5889.41	0.487563	0.0888628	5.4867	4.09516e-08	5.68822e-06
FOXO1	404.775	0.590266	0.107736	5.4788	4.2822e-08	5.88337e-06
JOSD1	993.692	0.442127	0.0812134	5.44401	5.20939e-08	7.08028e-06
ZFP36	2948.76	0.547249	0.100771	5.43064	5.61534e-08	7.55084e-06
VAMP1	91.5471	0.649282	0.119984	5.4114	6.25334e-08	8.32024e-06
IRAK2	158.126	0.615676	0.114967	5.35524	8.54437e-08	1.12501e-05
EDN1	871.46	0.563195	0.10629	5.29865	1.1666e-07	1.52019e-05
GAS1	50.4945	0.601034	0.113534	5.29388	1.19745e-07	1.54446e-05
HOXA3	159.143	0.610677	0.115659	5.27996	1.29211e-07	1.64972e-05
BCOR	1024.69	0.443431	0.0845651	5.24366	1.57421e-07	1.9898e-05
CDC42EP3	4393.76	-0.363692	0.069693	-5.21849	1.80383e-07	2.25747e-05
CTH	74.2318	0.621678	0.119556	5.19987	1.99428e-07	2.47135e-05
MIRLET7BHG	437.825	0.590162	0.113817	5.18519	2.15791e-07	2.64815e-05
SMOC1	307.048	0.615707	0.119084	5.17037	2.33636e-07	2.83957e-05
KLF4	84.2401	0.612761	0.119038	5.1476	2.63843e-07	3.17617e-05
F3	1979.75	-0.460388	0.0897984	-5.12691	2.94535e-07	3.51219e-05
RASD1	245.721	0.426169	0.0832783	5.11741	3.09752e-07	3.65913e-05
NUAK2	357.767	0.511567	0.100097	5.1107	3.20972e-07	3.75656e-05
GADD45B	1327.21	0.498577	0.0978255	5.09659	3.45822e-07	4.01027e-05
SLC7A5	8432.65	0.392456	0.0776952	5.05123	4.38972e-07	5.04419e-05
GPCPD1	290.454	0.590562	0.117769	5.01457	5.31521e-07	6.05263e-05
IER2	722.903	-0.482954	0.0965679	-5.00118	5.69804e-07	6.37374e-05
CYR61	29296.9	-0.364016	0.0727728	-5.00209	5.67118e-07	6.37374e-05
FOXD1	1857.79	-0.40587	0.0827542	-4.90452	9.36551e-07	0.000103842
KRTAP2-1	229.94	-0.568911	0.116289	-4.89223	9.9701e-07	0.000109584
PLK2	911.932	-0.429033	0.0881927	-4.86472	1.14617e-06	0.000124893
SNX18	579.097	-0.444565	0.0938093	-4.73903	2.14743e-06	0.000231996
FOXF1	269.71	0.554394	0.117799	4.70629	2.52264e-06	0.000270222
PCF11	452.175	-0.508379	0.10848	-4.68638	2.78082e-06	0.000295374
KLF15	40.062	0.491448	0.105028	4.67922	2.87965e-06	0.000303323
ZNF93	186.509	-0.52265	0.112404	-4.64973	3.32366e-06	0.000347199
HJURP	1353.94	-0.408481	0.0881449	-4.6342	3.58327e-06	0.00037125
PDE4B	85.9956	0.552184	0.120046	4.59977	4.22948e-06	0.00043464
TSPYL2	331.7	0.469272	0.102847	4.5628	5.04751e-06	0.000514521
CAMKK1	81.594	0.545766	0.119669	4.56063	5.10013e-06	0.000515725
WDR91	194.832	0.529736	0.116249	4.55692	5.19082e-06	0.00052073
FST	137.2	0.538436	0.118832	4.53108	5.86828e-06	0.000584055
MN1	282.541	0.52642	0.116842	4.50541	6.62456e-06	0.000654175
BCL3	398.008	0.489152	0.10889	4.49218	7.04972e-06	0.000686577
ARRDC2	99.0181	0.539168	0.120033	4.49183	7.06132e-06	0.000686577
TNFRSF1B	396.363	0.456589	0.102119	4.47115	7.77994e-06	0.000748324
NEAT1	4024.4	0.515385	0.115294	4.4702	7.81477e-06	0.000748324
ST3GAL1	813.578	-0.386105	0.0880096	-4.38707	1.14885e-05	0.00109184
RGMB	2672.68	-0.364334	0.0837823	-4.34858	1.37021e-05	0.0012925
SLC19A2	388.775	0.489801	0.113142	4.32906	1.49744e-05	0.00140205
PPP1R15A	1125.76	-0.381222	0.0881017	-4.32707	1.51108e-05	0.00140441
EIF1AD	408.153	-0.421747	0.0985377	-4.28006	1.86845e-05	0.00172388
RGS3	228.581	-0.479204	0.112887	-4.24499	2.18601e-05	0.00200226
C11orf96	10.8737	0.329906	0.0780047	4.22931	2.34405e-05	0.00213157
FOSL1	8658.75	-0.300289	0.0712323	-4.21564	2.49073e-05	0.00224878
SSTR1	234.231	0.469089	0.113058	4.14911	3.3377e-05	0.00299209
ZC3H12C	698	0.417857	0.101422	4.12	3.7888e-05	0.0033689
NPTX1	290.04	0.438381	0.106439	4.11863	3.81134e-05	0.0033689
GEM	112.022	0.490355	0.119263	4.11154	3.93023e-05	0.00344987
SIK2	1043.52	0.384419	0.0941656	4.08238	4.45776e-05	0.00388593
HOXD8	282.668	-0.459236	0.112799	-4.07129	4.67536e-05	0.00404771
FLVCR2	197.158	0.453769	0.111582	4.06668	4.76882e-05	0.00410053
SIX4	421.069	-0.400409	0.0985442	-4.06325	4.83951e-05	0.0041332
UGCG	1665.06	0.328627	0.080961	4.05908	4.92668e-05	0.00417941
SPOCD1	933.561	-0.381756	0.0941752	-4.05368	5.04179e-05	0.00424855
CHAMP1	1409.99	-0.32447	0.0805801	-4.02667	5.65716e-05	0.00473553
RAB3A	55.7163	0.465773	0.116051	4.01351	5.98227e-05	0.00497473
STC1	9751.38	0.478746	0.119852	3.99449	6.4834e-05	0.00535622
LINC00085	206.826	0.449621	0.11424	3.93576	8.29355e-05	0.00680717
RBM39	1765.44	0.315007	0.080104	3.93248	8.4075e-05	0.00685618
RRAD	12.9879	0.320339	0.0816462	3.92351	8.72689e-05	0.00707102
KLF7	720.752	-0.365837	0.0935156	-3.91204	9.15186e-05	0.00736812
TNFAIP3	552.511	-0.415641	0.106603	-3.89896	9.66083e-05	0.00771317
OSGIN1	121.806	0.464216	0.119093	3.89791	9.70249e-05	0.00771317
CCDC71L	300.591	-0.431548	0.110871	-3.89234	9.92805e-05	0.00784316
MIR614	20.7888	0.374167	0.096267	3.88676	0.00010159	0.0079758
ARC	21.0037	0.347833	0.089937	3.86751	0.000109951	0.00857889
PTP4A1	6016.01	0.303901	0.0788103	3.85611	0.000115207	0.00893383
MEF2D	1610.81	0.350649	0.091218	3.84408	0.000121005	0.00932621
SOCS3	441.542	0.371963	0.0970409	3.83306	0.000126561	0.00969533
GPR77	14.1636	0.319446	0.0835003	3.82569	0.000130408	0.00992985
HOXA5	55.0303	0.423399	0.110823	3.82052	0.000133172	0.0100796
ETS1	1870.29	-0.322689	0.0846559	-3.81178	0.000137972	0.0103808
LOC642852	327.358	0.403033	0.105881	3.80648	0.000140961	0.0105428
ADAMTS4	236.901	0.43376	0.114707	3.78144	0.000155921	0.0115932
ZFP36L2	1803.13	0.317237	0.0841275	3.77091	0.000162655	0.0120231
USP36	1182.61	0.30536	0.0813805	3.75225	0.000175257	0.0128793
RIN2	988.914	-0.321483	0.0863519	-3.72294	0.000196915	0.0143282
PCDH9	202.148	0.43238	0.116152	3.72253	0.00019724	0.0143282
ADM	1724.29	-0.29915	0.0804073	-3.72044	0.00019888	0.0143648
FOXL1	497.701	-0.349088	0.0948154	-3.68177	0.000231621	0.0166346
PTPRN	36.9934	0.391846	0.107596	3.64182	0.000270713	0.0193087
CLCN2	68.0397	0.427957	0.117548	3.64069	0.000271911	0.0193087
SAT1	272.546	0.399888	0.109939	3.63738	0.000275426	0.019449
SOCS5	1277.9	0.348944	0.0963119	3.62306	0.000291135	0.0204441
TRAF4	168.64	0.416809	0.115206	3.61796	0.000296938	0.0207364
ARID5B	2802.66	0.272392	0.0759035	3.58866	0.00033238	0.023084
SNHG12	194.842	0.415728	0.116021	3.58323	0.000339373	0.0234408
PLIN2	674.589	-0.310542	0.0871269	-3.56425	0.000364892	0.0250665
RG9MTD1	504.51	-0.357794	0.100637	-3.55531	0.000377532	0.0257946
TXNIP	904.208	-0.375506	0.105881	-3.54649	0.000390404	0.0265307
CPEB2	1815.94	0.34393	0.0972695	3.53585	0.00040647	0.0274748
SNHG1	548.504	0.331616	0.0942877	3.51706	0.000436355	0.0293379
JUND	313.529	0.364471	0.103893	3.50814	0.000451244	0.0301784
TRIB2	80.7919	-0.419599	0.119755	-3.50382	0.000458641	0.0305117
XIRP1	13.1239	-0.297075	0.0851342	-3.48949	0.000483935	0.031859
KLF6	3376.59	0.254819	0.0730129	3.49006	0.000482916	0.031859
FBXO30	492.473	-0.327388	0.0941139	-3.47864	0.00050397	0.032836
MAP3K8	51.3381	0.406765	0.11692	3.479	0.000503285	0.032836
DLX2	241.046	0.408082	0.117698	3.46718	0.000525943	0.0340919
IER5	451.697	-0.352689	0.101793	-3.46478	0.00053067	0.0342228
C19orf26	131.42	0.40938	0.118547	3.45332	0.000553725	0.0355283
PPP1R18	3044.83	-0.278695	0.0808239	-3.44817	0.000564398	0.0360303
ZNF24	803.474	-0.298966	0.0870032	-3.43626	0.0005898	0.0374627
B4GALT1	2201.39	0.267464	0.0778967	3.43357	0.000595695	0.037648
TOB2	928.848	0.29688	0.0866161	3.42753	0.000609092	0.0383031
SHC4	23.7076	0.332408	0.0972863	3.4168	0.000633611	0.0394525
BAG1	157.077	0.395001	0.115602	3.41689	0.000633399	0.0394525
THBS1	92256.1	-0.28595	0.0839659	-3.40554	0.000660326	0.0409143
GABARAPL1	161.02	0.399757	0.117744	3.39515	0.000685907	0.042292
IL24	192.034	0.381546	0.112655	3.38686	0.000706965	0.0433789
SYTL2	148.784	0.405589	0.119982	3.38041	0.000723769	0.0441954
CBX8	65.53	0.401747	0.118986	3.37642	0.000734369	0.0446271
CSF3	122.789	-0.395721	0.118291	-3.34532	0.000821867	0.0496423
GRAMD1B	247.945	0.39186	0.117263	3.34172	0.000832608	0.0496423
FOSB	131.098	0.400908	0.119963	3.34193	0.000831984	0.0496423
ARL4D	131.611	0.401364	0.120039	3.34362	0.000826944	0.0496423
GLIS2	419.298	-0.328569	0.09845	-3.33742	0.00084559	0.0501796
CYP1B1	4179.57	0.338931	0.101975	3.32367	0.000888427	0.0524753
HYLS1	154.781	-0.387808	0.117631	-3.29683	0.00097782	0.0574867
PRR15	8.53891	-0.23747	0.0727203	-3.26552	0.00109262	0.0639385
MARS2	97.8651	-0.389304	0.119959	-3.24532	0.00117319	0.0680234
MIR221	112.716	-0.387096	0.119259	-3.24585	0.00117102	0.0680234
HERPUD1	1694.8	0.302668	0.0937402	3.2288	0.00124311	0.0717485
AMIGO2	382.26	-0.34892	0.108172	-3.22561	0.00125703	0.0718955
TRIM8	1014.01	-0.28571	0.0885739	-3.22567	0.00125679	0.0718955
PPP1R3C	141.185	0.383017	0.119695	3.19995	0.00137452	0.078261
OXTR	5339.59	-0.226869	0.0710116	-3.19482	0.00139918	0.0793078
HYMAI	35.5457	0.292821	0.091733	3.1921	0.0014124	0.0797
C5orf30	550.783	-0.309251	0.0973411	-3.17698	0.00148815	0.0836009
CDK17	774.291	0.320627	0.101494	3.15906	0.00158276	0.0885227
PHF13	146.554	-0.369555	0.117731	-3.13897	0.00169544	0.0939928
CSNK1E	2639.64	0.234835	0.0748076	3.13918	0.00169421	0.0939928
BIRC3	349.104	-0.330591	0.105475	-3.13432	0.00172252	0.0950772
PHF23	236.816	-0.34754	0.111162	-3.12644	0.00176938	0.097239
ARSJ	922.197	-0.282168	0.0904261	-3.12042	0.0018059	0.09759
SYNPO	493.538	0.291708	0.093478	3.12061	0.00180478	0.09759
CXCL2	37.5005	0.337874	0.108283	3.1203	0.00180665	0.09759
GTF2IRD1	265.383	0.354846	0.113589	3.12396	0.00178436	0.09759

## Sheet: Supp. Table 3
Supplementary Table 3
THIS STUDY							GTEx Data
Gene	log2 Fold Change FT	pvalue.FT	padj.FT	log2 Fold Change IOS	pvalue.IOS	padj.IOS	GTEx Ovary (TPM)	GTEx Fallopian (TPM)	GTEx tissue highest expression (TPM)	GTEx Ovary rank	GTEx Fallopian rank	Somatic Point Mutation Freq (%)	References (response to Epinephrine, Adrenergic signaling or stress)	GEO Datasets
HAS1	2.90032	4.18811e-177	5.29377e-173	0.285358	7.54251e-05	0.0176649	19.51	3.695	Adipose visceral (Omentum)	2		0.2
SIK1	2.68547	2.72295e-164	1.72091e-160	1.21221	3.63695e-42	3.74787e-38	156.3	77.9	Skin	3		0	Catoire et al. (2012)	GSE41769
NR4A2	2.64652	2.2142e-111	6.99687e-108	0.581929	5.08451e-14	5.23959e-11	118	37.44	Ovary	1		0.5	Catoire et al. (2012); Myers et al. (2009)	GSE41769
DMBT1	2.25068	6.1569e-91	1.29705e-87	0.622963	1.47141e-12	1.01086e-09	ND	ND	Minor salivary gland			0.4
CHMP1B	2.07161	3.37521e-139	1.42209e-135	0.618579	1.01309e-14	1.30499e-11	39.41	44.76	Muscle Skeletal			0.4
RGS2	1.99573	1.08403e-62	1.24565e-59	0.555361	3.72457e-13	2.95244e-10	125.5	264.8	Esophagus - muscularis			0	Catoire et al. (2012)	GSE41769
DDIT4	1.89811	1.99348e-82	3.1497e-79	0.257042	0.000435539	0.0880045	941.2	199.7	Ovary	1		0
CEBPB	1.66757	1.64884e-74	2.3157e-71	0.635145	1.92818e-13	1.65583e-10	174.7	255.4	Whole Blood		3	0	Fukuhara et al. (2003)
AVPI1	1.6246	2.12295e-47	1.91672e-44	0.504393	6.33069e-09	2.71824e-06	100.5	29.33	Skin (sun exposed) lower leg	4		0
DUSP5	1.41109	1.9336e-89	3.49154e-86	0.700528	1.93147e-18	3.3173e-15	7.06	32.52	EBV-transformed lymphocytes			0	Lutgendorf et al. (2009)
NFIL3	1.38909	6.3661e-48	6.18981e-45	0.743113	1.09572e-17	1.61305e-14	148.8	221.4	Artery - tibial		3	0
RHOB	1.32373	1.23212e-43	1.03827e-40	0.423246	1.97153e-06	0.000597549	745.3	1855	Artery - tibial		2	0.2
DUSP1	1.25933	2.5924e-67	3.2768e-64	0.559798	1.48189e-13	1.38826e-10	901.5	1576	Artery - Aorta		3	0.4	Fukuhara et al. (2003); Kang et al. (2015); Lutgendorf et al. (2009); Roszkowski et al. (2016)	GSE9116; GSE47848
TGIF1	1.15252	7.78231e-26	3.64327e-23	0.435838	1.00183e-06	0.00032262	23.111	29.04	Cells - transformed fibroblasts		2	0.5
TBX3	1.10437	1.8495e-48	1.94813e-45	0.502007	9.00896e-09	3.57067e-06	80.71	44.11	Adrenal gland			0.5
PPP1R3B	1.09635	3.1395e-24	1.32277e-21	0.38688	1.41006e-05	0.00363265	12.82	27.58	Artery - tibial			0.2
DUSP10	1.04943	3.08301e-33	1.94847e-30	0.533917	1.89784e-09	9.29994e-07	1.89	7.702	Cells - transformed fibroblasts			0
PER1	0.983106	2.11216e-26	1.06791e-23	0.329921	0.000118429	0.0271204	282.7	190.8	Ovary			0.4	Roszkowski et al. (2016); Morioka et al. (2010)	GSE47848
ID3	0.983016	3.00092e-29	1.58048e-26	0.517336	3.16553e-10	1.71688e-07	140.3	347.4	Artery - Aorta		3	0
ARRDC3	0.959199	9.21671e-17	2.84144e-14	0.632756	9.00056e-13	6.62505e-10	143.1	42.68	Ovary	1		0.2
PDE4D	0.953982	1.85813e-15	5.21929e-13	0.518002	2.63175e-09	1.17914e-06	1.135	4.979	Muscle Skeletal			0
SGK1	0.858068	2.05994e-21	7.89018e-19	0.390397	3.53899e-06	0.00104198	230.6	38.9	Ovary	1		0.2	Roszkowski et al. (2016); Armaiz-Pena et al. (2011)	GSE47848; GSE34405
ITPRIP	0.777974	8.32024e-21	2.92133e-18	0.466968	2.42897e-08	9.27056e-06	43.5	25.42	Skin (sun exposed) lower leg			0
PTGS2	0.738293	5.8788e-10	1.09277e-07	0.764718	9.8092e-20	2.02168e-16	ND	ND	Lung			0.2
CEBPD	0.678923	6.17028e-09	9.51126e-07	0.474949	5.37543e-08	1.97835e-05	493.3	344.7	Ovary	1	4	0
SNAI2	0.664375	1.39791e-18	4.53065e-16	0.401618	4.41631e-07	0.000146807	34.91	68.38	Cells - transformed fibroblasts		5	0.4
KLF9	0.637445	4.99285e-15	1.34276e-12	0.372429	8.31981e-06	0.00238155	121.7	161.3	Nerve - Tibial			0
HOXA3	0.610677	1.29211e-07	1.64972e-05	0.39292	8.58192e-06	0.00239018	1.973	27.93	Fallopian tube		1	0
PDE4B	0.552184	4.22948e-06	0.00043464	0.983285	1.03133e-29	5.31394e-26	1.34	3.605	Brain Spinal cord			0
ETS2	0.541694	9.67001e-09	1.45511e-06	0.356577	5.19343e-05	0.0127424	85.22	112.9	Skin not sun exposed (Suprapubic)			0.2
BCL3	0.489152	7.04972e-06	0.000686577	0.309966	0.000414046	0.0867902	32.7	107.8	Whole Blood		3	0.4
RASD1	0.426169	3.09752e-07	3.65913e-05	0.76313	2.8987e-21	7.46778e-18	41.19	65.93	Pituitary			0
HOXA5	0.423399	0.000133172	0.0100796	0.453179	3.65769e-07	0.000125642	ND	73.7	Fallopian tube		1	0
VEGFA	0.410245	4.31207e-09	6.81308e-07	0.316316	4.21568e-05	0.0105958	41.49	81	Thyroid			0.2	Thaker et al. (2006); Laifenfeld et al. (2012)
CYR61	-0.364016	5.67118e-07	6.37374e-05	-0.534682	3.55299e-14	4.06817e-11	114.6	1710	Fallopian tube		1	0	Roszkowski et al. (2016); Catoire et al. (2012); Lutgendorf et al. (2009)	GSE47848; GSE41769; GSE9116
PLK2	-0.429033	1.14617e-06	0.000124893	-0.359737	1.07742e-05	0.00292178	37.91	43.71	Spleen			0.2
FILIP1L	-0.491787	1.05244e-08	1.56504e-06	-0.534248	7.89038e-10	4.06552e-07	59.84	48.3	Artery - Aorta			0.2
PCF11	-0.508379	2.78082e-06	0.000295374	-0.312583	0.000397713	0.085384	31.54	35.48	Fallopian tube	4	1	0
ZNF93	-0.52265	3.32366e-06	0.000347199	-0.294742	0.000486301	0.0945534	3.061	1.639	EBV-transformed lymphocytes	3		0
ZNF281	-0.606005	9.81316e-12	2.21497e-09	-0.391315	1.5779e-06	0.000492736	6.083	9.518	Cells - transformed fibroblasts			0.4
CTGF	-0.678708	1.46624e-15	4.2121e-13	-0.285037	0.000421107	0.0867902	ND	520.4	Artery - Aorta			0	Lutgendorf et al. (2009)
IER3	-0.68395	2.92171e-14	7.53682e-12	-0.276635	0.000226798	0.0508077	ND	83.97	Vagina			0	Catoire et al. (2012); Lutgendorf et al. (2009)	GSE41769
JUN	-0.688935	1.52296e-12	3.63212e-10	-0.479222	1.98543e-09	9.29994e-07	404.9	617.2	Fallopian tube	5	1	0	Laifenfeld et al. (2002)
GADD45A	-1.1919	8.02007e-42	5.96316e-39	-0.583351	2.41354e-12	1.55447e-09	60.36	57.55	Artery - Aorta			0.2
DUSP6	-2.27974	9.4179e-93	2.38084e-89	-0.595023	1.57689e-11	9.02771e-09	7.297	27.91	Adipose visceral (Omentum)			0

## Sheet: Supp. Table 4
Supplementary Table 4
Analysis Type:	PANTHER Overrepresentation Test (release 20170413)
Annotation Version and Release Date:	PANTHER version 12.0 Released 2017-07-10
Analyzed List:	Client Text Box Input (Homo sapiens)
Reference List:	Homo sapiens (all genes in database)
Bonferroni correction:	TRUE
Bonferroni count:	175
PANTHER GO-Slim Molecular Function	Homo sapiens - REFLIST (21002)	Client Text Box Input (45)	Client Text Box Input (expected)	Client Text Box Input (over/under)	Client Text Box Input (fold Enrichment)	Client Text Box Input (P-value)
sequence-specific DNA binding transcription factor activity (GO:0003700)	1167	11	2.5	+	4.4	0.00474
DNA binding (GO:0003677)	1392	11	2.98	+	3.69	0.0233
Unclassified (UNCLASSIFIED)	10950	18	23.46	-	0.77	0
Analysis Type:	PANTHER Overrepresentation Test (release 20170413)
Annotation Version and Release Date:	PANTHER version 12.0 Released 2017-07-10
Analyzed List:	Client Text Box Input (Homo sapiens)
Reference List:	Homo sapiens (all genes in database)
Bonferroni correction:	TRUE
Bonferroni count:	160
PANTHER Pathways	Homo sapiens - REFLIST (21002)	Client Text Box Input (45)	Client Text Box Input (expected)	Client Text Box Input (over/under)	Client Text Box Input (fold Enrichment)	Client Text Box Input (P-value)
Oxidative stress response (P00046)	55	5	0.12	+	42.43	2.21e-05
p38 MAPK pathway (P05918)	41	3	0.09	+	34.15	0.0159
Gonadotropin-releasing hormone receptor pathway (P06664)	236	5	0.51	+	9.89	0.0241
Unclassified (UNCLASSIFIED)	18373	29	39.37	-	0.74	0
Analysis Type:	PANTHER Overrepresentation Test (release 20170413)
Annotation Version and Release Date:	PANTHER version 12.0 Released 2017-07-10
Analyzed List:	Client Text Box Input (Homo sapiens)
Reference List:	Homo sapiens (all genes in database)
Bonferroni correction:	TRUE
Bonferroni count:	200
PANTHER Protein Class	Homo sapiens - REFLIST (21002)	Client Text Box Input (45)	Client Text Box Input (expected)	Client Text Box Input (over/under)	Client Text Box Input (fold Enrichment)	Client Text Box Input (P-value)
transcription factor (PC00218)	1268	11	2.72	+	4.05	0.0116
Unclassified (UNCLASSIFIED)	11282	19	24.17	-	0.79	0
Analysis Type:	PANTHER Overrepresentation Test (release 20170413)
Annotation Version and Release Date:	PANTHER version 12.0 Released 2017-07-10
Analyzed List:	Client Text Box Input (Homo sapiens)
Reference List:	Homo sapiens (all genes in database)
Bonferroni correction:	TRUE
Bonferroni count:	175
PANTHER GO-Slim Molecular Function	Homo sapiens - REFLIST (21002)	Client Text Box Input (34)	Client Text Box Input (expected)	Client Text Box Input (over/under)	Client Text Box Input (fold Enrichment)	Client Text Box Input (P-value)
sequence-specific DNA binding transcription factor activity (GO:0003700)	1167	9	1.89	+	4.76	0.013
DNA binding (GO:0003677)	1392	9	2.25	+	3.99	0.0493
Unclassified (UNCLASSIFIED)	10950	12	17.73	-	0.68	0
Analysis Type:	PANTHER Overrepresentation Test (release 20170413)
Annotation Version and Release Date:	PANTHER version 12.0 Released 2017-07-10
Analyzed List:	Client Text Box Input (Homo sapiens)
Reference List:	Homo sapiens (all genes in database)
Bonferroni correction:	TRUE
Bonferroni count:	160
PANTHER Pathways	Homo sapiens - REFLIST (21002)	Client Text Box Input (34)	Client Text Box Input (expected)	Client Text Box Input (over/under)	Client Text Box Input (fold Enrichment)	Client Text Box Input (P-value)
Oxidative stress response (P00046)	55	3	0.09	+	33.69	0.0162
Unclassified (UNCLASSIFIED)	18373	22	29.74	-	0.74	0
Analysis Type:	PANTHER Overrepresentation Test (release 20170413)
Annotation Version and Release Date:	PANTHER version 12.0 Released 2017-07-10
Analyzed List:	Client Text Box Input (Homo sapiens)
Reference List:	Homo sapiens (all genes in database)
Bonferroni correction:	TRUE
Bonferroni count:	200
PANTHER Protein Class	Homo sapiens - REFLIST (21002)	Client Text Box Input (34)	Client Text Box Input (expected)	Client Text Box Input (over/under)	Client Text Box Input (fold Enrichment)	Client Text Box Input (P-value)
transcription factor (PC00218)	1268	10	2.05	+	4.87	0.00439
Unclassified (UNCLASSIFIED)	11282	12	18.26	-	0.66	0
Analysis Type:	PANTHER Overrepresentation Test (release 20170413)
Annotation Version and Release Date:	PANTHER version 12.0 Released 2017-07-10
Analyzed List:	Client Text Box Input (Homo sapiens)
Reference List:	Homo sapiens (all genes in database)
Bonferroni correction:	TRUE
Bonferroni count:	241
PANTHER GO-Slim Biological Process	Homo sapiens - REFLIST (21002)	Client Text Box Input (11)	Client Text Box Input (expected)	Client Text Box Input (over/under)	Client Text Box Input (fold Enrichment)	Client Text Box Input (P-value)
death (GO:0016265)	391	6	0.2	+	29.3	4.28e-06
cell death (GO:0008219)	391	6	0.2	+	29.3	4.28e-06
developmental process (GO:0032502)	1843	6	0.97	+	6.22	0.0344
Unclassified (UNCLASSIFIED)	9308	2	4.88	-	0.41	0

## Sheet: Supp. Table 5
Supplementary Table 5
TF	JASPAR ID	Class	Family	Tax Group	IC	GC Content	Target gene hits	Target gene non-hits	Background gene hits	Background gene non-hits	Target TFBS hits	Target TFBS nucleotide rate	Background TFBS hits	Background TFBS nucleotide rate	Z-score	Fisher score
HOXA5	MA0158.1	Helix-Turn-Helix	Homeo	vertebrates	8.759	0.315	39	6	17629	7123	1123	0.0565	205993	0.0458	20.414	4.375
SPIB	MA0081.1	Winged Helix-Turn-Helix	Ets	vertebrates	9.06	0.466	39	6	17547	7205	985	0.0434	175639	0.0342	20.18	4.495
NFATC2	MA0152.1	Ig-fold	Rel	vertebrates	9.859	0.346	37	8	15176	9576	555	0.0244	97757	0.019	15.804	6.125
RELA	MA0107.1	Ig-fold	Rel	vertebrates	14.757	0.567	25	20	7171	17581	98	0.00616	13690	0.0038	15.259	8.652
MZF1_1-4	MA0056.1	Zinc-coordinating	BetaBetaAlpha-zinc finger	vertebrates	8.586	0.725	40	5	16863	7889	1069	0.0403	201000	0.0335	15.111	6.765
Nkx2-5	MA0063.1	Helix-Turn-Helix	Homeo	vertebrates	8.27	0.218	37	8	16973	7779	1034	0.0455	197210	0.0384	14.853	3.486
CEBPA	MA0102.2	Zipper-Type	Leucine Zipper	vertebrates	8.712	0.358	34	11	12828	11924	322	0.0182	55606	0.0139	14.693	6.943
REL	MA0101.1	Ig-fold	Rel	vertebrates	10.515	0.559	34	11	10514	14238	181	0.0114	29250	0.00813	14.44	11.879
Pdx1	MA0132.1	Helix-Turn-Helix	Homeo	vertebrates	9.04	0.194	33	12	15507	9245	765	0.0289	140973	0.0235	14.102	2.404
FOXO3	MA0157.1	Winged Helix-Turn-Helix	Forkhead	vertebrates	11.734	0.298	34	11	13611	11141	392	0.0197	69410	0.0154	13.873	5.617
FOXD1	MA0031.1	Winged Helix-Turn-Helix	Forkhead	vertebrates	11.926	0.275	33	12	13087	11665	358	0.018	62921	0.014	13.65	5.502
MZF1_5-13	MA0057.1	Zinc-coordinating	BetaBetaAlpha-zinc finger	vertebrates	9.4	0.588	37	8	13425	11327	420	0.0264	77649	0.0216	13.262	9.415
ELK1	MA0028.1	Winged Helix-Turn-Helix	Ets	vertebrates	8.812	0.568	36	9	13642	11110	303	0.0191	54748	0.0152	12.504	7.709
HIF1A::ARNT	MA0259.1	Zipper-Type	Helix-Loop-Helix	vertebrates	9.74	0.657	31	14	10914	13838	222	0.0112	37662	0.00837	12.224	7.274
SRF	MA0083.1	Other Alpha-Helix	MADS	vertebrates	17.965	0.466	10	35	908	23844	12	0.000906	1019	0.00034	12.173	12.307
SRY	MA0084.1	Other Alpha-Helix	High Mobility Group	vertebrates	9.193	0.238	35	10	14714	10038	535	0.0303	101929	0.0255	12.107	4.862
Nobox	MA0125.1	Helix-Turn-Helix	Homeo	vertebrates	9.573	0.26	32	13	13558	11194	418	0.021	77190	0.0172	11.872	3.974
SP1	MA0079.2	Zinc-coordinating	BetaBetaAlpha-zinc finger	vertebrates	11.129	0.82	36	9	12391	12361	422	0.0265	79797	0.0222	11.81	10.274
NFKB1	MA0105.1	Ig-fold	Rel	vertebrates	15.627	0.758	18	27	3946	20806	47	0.00325	6372	0.00195	11.761	9.246
Gfi	MA0038.1	Zinc-coordinating	BetaBetaAlpha-zinc finger	vertebrates	9.47	0.391	34	11	13731	11021	352	0.0221	65844	0.0183	11.414	5.428
MEF2A	MA0052.1	Other Alpha-Helix	MADS	vertebrates	15.709	0.179	27	18	7006	17746	99	0.00623	15631	0.00434	11.394	11.591
Sox2	MA0143.1	Other Alpha-Helix	High Mobility Group	vertebrates	12.951	0.361	17	28	2809	21943	29	0.00274	3844	0.0016	11.268	12.389
NF-kappaB	MA0061.1	Ig-fold	Rel	vertebrates	13.345	0.621	28	17	8381	16371	115	0.00723	18865	0.00524	10.97	9.263
E2F1	MA0024.1	Winged Helix-Turn-Helix	E2F	vertebrates	13.838	0.625	29	16	8113	16639	112	0.00563	17630	0.00392	10.928	11.196
Myb	MA0100.1	Helix-Turn-Helix	Myb	vertebrates	9.883	0.591	37	8	13518	11234	317	0.0159	58600	0.013	10.262	9.221
FEV	MA0156.1	Winged Helix-Turn-Helix	Ets	vertebrates	12.121	0.442	36	9	15402	9350	429	0.0216	81722	0.0182	10.189	4.766
ELF5	MA0136.1	Winged Helix-Turn-Helix	Ets	vertebrates	8.693	0.429	38	7	16547	8205	595	0.0337	117435	0.0294	10.163	4.987
CREB1	MA0018.2	Zipper-Type	Leucine Zipper	vertebrates	10.139	0.523	28	17	9204	15548	120	0.00604	19712	0.00438	9.973	7.458
Egr1	MA0162.1	Zinc-coordinating	BetaBetaAlpha-zinc finger	vertebrates	14.456	0.739	26	19	6364	18388	75	0.00519	12188	0.00373	9.553	12.145
Prrx2	MA0075.1	Helix-Turn-Helix	Homeo	vertebrates	9.063	0.027	32	13	15063	9689	641	0.0202	123270	0.0171	9.297	2.271
Foxa2	MA0047.2	Winged Helix-Turn-Helix	Forkhead	vertebrates	13.268	0.315	34	11	11656	13096	228	0.0172	43535	0.0145	8.954	9.24
FOXI1	MA0042.1	Winged Helix-Turn-Helix	Forkhead	vertebrates	13.183	0.263	34	11	11680	13072	256	0.0193	49366	0.0165	8.945	9.189
TEAD1	MA0090.1	Helix-Turn-Helix	Homeo	vertebrates	15.678	0.507	18	27	5222	19530	53	0.004	8446	0.00282	8.88	5.774
SOX9	MA0077.1	Other Alpha-Helix	High Mobility Group	vertebrates	9.079	0.358	34	11	11417	13335	222	0.0126	41403	0.0104	8.694	9.757
HLF	MA0043.1	Zipper-Type	Leucine Zipper	vertebrates	11.147	0.394	20	25	5508	19244	60	0.00453	9969	0.00332	8.317	7.152
IRF1	MA0050.1	Winged Helix-Turn-Helix	IRF	vertebrates	16.008	0.383	22	23	6075	18677	68	0.00513	11517	0.00384	8.304	7.944
Arnt	MA0004.1	Zipper-Type	Helix-Loop-Helix	vertebrates	10.992	0.642	24	21	7052	17700	88	0.00332	13904	0.00232	8.284	7.815
Sox17	MA0078.1	Other Alpha-Helix	High Mobility Group	vertebrates	10.502	0.384	33	12	13879	10873	337	0.0191	65883	0.0165	8.124	4.332
Arnt::Ahr	MA0006.1	Zipper-Type	Helix-Loop-Helix	vertebrates	9.532	0.715	35	10	13597	11155	348	0.0131	66086	0.011	8.057	6.658
STAT1	MA0137.2	Ig-fold	Stat	vertebrates	13.119	0.452	22	23	6394	18358	63	0.00594	10990	0.00458	8.024	7.185
Stat3	MA0144.1	Ig-fold	Stat	vertebrates	13.601	0.505	31	14	9883	14869	130	0.00817	23645	0.00657	7.905	9.411
Nkx3-2	MA0122.1	Helix-Turn-Helix	Homeo	vertebrates	8.542	0.463	34	11	15425	9327	457	0.0259	91612	0.0229	7.864	3.128
ARID3A	MA0151.1	Helix-Turn-Helix	Arid	vertebrates	9.896	0.062	38	7	16086	8666	818	0.0309	166235	0.0277	7.641	5.713
NFIL3	MA0025.1	Zipper-Type	Leucine Zipper	vertebrates	14.139	0.265	21	24	6731	18021	89	0.00616	15828	0.00484	7.559	5.503
FOXF2	MA0030.1	Winged Helix-Turn-Helix	Forkhead	vertebrates	14.824	0.334	21	24	4097	20655	39	0.00343	6459	0.00251	7.31	12.888
T	MA0009.1	Beta-Hairpin-Ribbon	T	vertebrates	17.863	0.452	11	34	1811	22941	16	0.00111	2114	0.000646	7.179	8.042
RXR::RAR_DR5	MA0159.1	Zinc-coordinating	Hormone-nuclear Receptor	vertebrates	16.004	0.535	7	38	1313	23439	11	0.00118	1499	0.000708	6.966	4.691
NFYA	MA0060.1	Other Alpha-Helix	NFY CCAAT-binding	vertebrates	12.925	0.523	23	22	5865	18887	53	0.00533	9476	0.00421	6.874	9.68
TLX1::NFIC	MA0119.1	Helix-Turn-Helix::Other	Homeo::Nuclear Factor I-CCAAT-binding	vertebrates	19.665	0.598	7	38	1066	23686	9	0.000792	1162	0.000452	6.325	5.81
RREB1	MA0073.1	Zinc-coordinating	BetaBetaAlpha-zinc finger	vertebrates	22.278	0.623	8	37	1520	23232	12	0.00151	1839	0.00102	6.041	5.167
FOXA1	MA0148.1	Winged Helix-Turn-Helix	Forkhead	vertebrates	12.533	0.332	34	11	13355	11397	309	0.0214	63112	0.0193	6.032	6.033
SPI1	MA0080.2	Winged Helix-Turn-Helix	Ets	vertebrates	9.64	0.435	38	7	15792	8960	469	0.0206	95792	0.0186	5.926	6.2
HNF4A	MA0114.1	Zinc-coordinating	Hormone-nuclear Receptor	vertebrates	9.617	0.522	23	22	6389	18363	61	0.00499	11240	0.00406	5.79	8.289
RUNX1	MA0002.2	Ig-fold	Runt	vertebrates	10.401	0.502	38	7	13641	11111	287	0.0199	58648	0.0179	5.78	10.365
Sox5	MA0087.1	Other Alpha-Helix	High Mobility Group	vertebrates	10.831	0.199	32	13	13087	11665	357	0.0157	72042	0.014	5.763	4.62
Tal1::Gata1	MA0140.1	Zipper-Type	Helix-Loop-Helix	vertebrates	11.297	0.451	20	25	6212	18540	59	0.00668	11200	0.0056	5.735	5.6
USF1	MA0093.1	Zipper-Type	Helix-Loop-Helix	vertebrates	11.29	0.643	29	16	9330	15422	117	0.00515	21993	0.00428	5.311	8.284
Ddit3::Cebpa	MA0019.1	Zipper-Type	Leucine Zipper	vertebrates	11.652	0.483	18	27	5576	19176	53	0.004	9754	0.00325	5.21	5.041
ZNF354C	MA0130.1	Zinc-coordinating	BetaBetaAlpha-zinc finger	vertebrates	8.958	0.615	40	5	17566	7186	981	0.037	207738	0.0346	5.182	5.556
TBP	MA0108.2	Beta-sheet	TATA-binding	vertebrates	10.086	0.377	30	15	10389	14363	165	0.0156	33775	0.0141	5.02	7.224
MIZF	MA0131.1	Zinc-coordinating	BetaBetaAlpha-zinc finger	vertebrates	13.197	0.61	10	35	2080	22672	16	0.00101	2497	0.000694	4.682	5.613
Lhx3	MA0135.1	Helix-Turn-Helix	Homeo	vertebrates	16.354	0.131	17	28	5806	18946	66	0.0054	12758	0.00461	4.614	3.806
Ar	MA0007.1	Zinc-coordinating	Hormone-nuclear Receptor	vertebrates	15.703	0.498	3	42	534	24218	4	0.000553	554	0.000339	4.585	2.611
PPARG::RXRA	MA0065.2	Zinc-coordinating	Hormone-nuclear Receptor	vertebrates	11.663	0.547	22	23	6067	18685	57	0.00538	11080	0.00462	4.442	7.964
MAX	MA0058.1	Zipper-Type	Helix-Loop-Helix	vertebrates	12.685	0.571	28	17	7993	16759	82	0.00516	15900	0.00442	4.421	10.216
Hand1::Tcfe2a	MA0092.1	Zipper-Type	Helix-Loop-Helix	vertebrates	10.144	0.507	34	11	13286	11466	262	0.0165	54768	0.0152	4.085	6.148
Pax4	MA0068.1	Helix-Turn-Helix	Homeo	vertebrates	11.004	0.441	1	44	112	24640	1	0.000189	113	9.42e-05	3.752	1.682
EBF1	MA0154.1	Zipper-Type	Helix-Loop-Helix	vertebrates	11.564	0.648	31	14	11288	13464	187	0.0118	39149	0.0109	3.375	6.585
NFE2L2	MA0150.1	Zipper-Type	Leucine Zipper	vertebrates	14.394	0.486	20	25	5635	19117	46	0.00318	8970	0.00274	3.333	6.848
AP1	MA0099.2	Zipper-Type	Leucine Zipper	vertebrates	9.193	0.405	40	5	16390	8362	528	0.0232	113253	0.022	3.288	7.635
HNF1A	MA0046.1	Helix-Turn-Helix	Homeo	vertebrates	15.548	0.259	10	35	3044	21708	23	0.00202	4352	0.00169	3.189	3.123
YY1	MA0095.1	Zinc-coordinating	BetaBetaAlpha-zinc finger	vertebrates	8.101	0.51	39	6	17190	7562	764	0.0288	165054	0.0275	3.181	5.036
Nr2e3	MA0164.1	Zinc-coordinating	Hormone-nuclear Receptor	vertebrates	12.028	0.373	23	22	6354	18398	63	0.00277	12287	0.00239	3.104	8.376
TAL1::TCF3	MA0091.1	Zipper-Type	Helix-Loop-Helix	vertebrates	14.07	0.453	22	23	7491	17261	72	0.00543	14681	0.0049	3.055	5.001
PBX1	MA0070.1	Helix-Turn-Helix	Homeo	vertebrates	14.641	0.31	17	28	4107	20645	34	0.00257	6634	0.00221	2.975	7.517
ELK4	MA0076.1	Winged Helix-Turn-Helix	Ets	vertebrates	14.123	0.583	20	25	6034	18718	47	0.00266	9342	0.00234	2.648	5.963
Myf	MA0055.1	Zipper-Type	Helix-Loop-Helix	vertebrates	15.914	0.609	28	17	10157	14595	130	0.00981	27519	0.00918	2.638	5.694
Foxd3	MA0041.1	Winged Helix-Turn-Helix	Forkhead	vertebrates	12.945	0.223	30	15	11354	13398	230	0.0174	49535	0.0165	2.615	5.522
Mycn	MA0104.2	Zipper-Type	Helix-Loop-Helix	vertebrates	11.104	0.699	26	19	8332	16420	91	0.00572	18928	0.00526	2.535	7.153
Esrrb	MA0141.1	Zinc-coordinating	Hormone-nuclear Receptor	vertebrates	12.806	0.524	27	18	10167	14585	124	0.00936	26346	0.00878	2.432	4.817
Pou5f1	MA0142.1	Helix-Turn-Helix	Homeo	vertebrates	14.808	0.308	13	32	3402	21350	26	0.00245	5205	0.00217	2.399	5.08
RXRA::VDR	MA0074.1	Zinc-coordinating	Hormone-nuclear Receptor	vertebrates	20.451	0.527	3	42	453	24299	3	0.000283	475	0.000198	2.32	3.002
NR3C1	MA0113.1	Zinc-coordinating	Hormone-nuclear Receptor	vertebrates	14.749	0.432	10	35	2522	22230	16	0.00181	3161	0.00158	2.277	4.288
MYC::MAX	MA0059.1	Zipper-Type	Helix-Loop-Helix	vertebrates	14.237	0.602	12	33	3436	21316	23	0.00159	4535	0.00139	2.162	4.049
Spz1	MA0111.1	Other	Other	vertebrates	11.907	0.538	25	20	6658	18094	60	0.00415	12530	0.00383	2.049	9.97
Tcfcp2l1	MA0145.1	Other	CP2	vertebrates	11.65	0.609	31	14	10591	14161	148	0.013	32190	0.0125	1.807	7.905
Foxq1	MA0040.1	Winged Helix-Turn-Helix	Forkhead	vertebrates	14.07	0.202	22	23	8007	16745	103	0.00712	22088	0.00675	1.803	4.168
Pax5	MA0014.1	Helix-Turn-Helix	Homeo	vertebrates	12.432	0.575	4	41	1224	23528	7	0.00088	1364	0.000758	1.727	1.703
Evi1	MA0029.1	Zinc-coordinating	BetaBetaAlpha-zinc finger	vertebrates	17.909	0.28	8	37	1931	22821	12	0.00106	2457	0.000956	1.258	3.817
Zfp423	MA0116.1	Zinc-coordinating	BetaBetaAlpha-zinc finger	vertebrates	17.925	0.679	19	26	5691	19061	47	0.00443	10149	0.00423	1.229	5.728
GABPA	MA0062.2	Winged Helix-Turn-Helix	Ets	vertebrates	13.335	0.647	25	20	9355	15397	96	0.00664	20927	0.0064	1.205	4.449
Klf4	MA0039.2	Zinc-coordinating	BetaBetaAlpha-zinc finger	vertebrates	12.618	0.771	37	8	13645	11107	399	0.0251	88731	0.0247	1.111	8.96
RORA_1	MA0071.1	Zinc-coordinating	Hormone-nuclear Receptor	vertebrates	13.19	0.424	20	25	8624	16128	86	0.00541	18895	0.00525	0.853	2.143
ZEB1	MA0103.1	Zinc-coordinating	BetaBetaAlpha-zinc finger	vertebrates	8.305	0.557	39	6	17454	7298	762	0.0288	171132	0.0285	0.518	4.634
Myc	MA0147.1	Zipper-Type	Helix-Loop-Helix	vertebrates	11.157	0.686	22	23	8288	16464	83	0.00522	18476	0.00513	0.459	3.759
NR2F1	MA0017.1	Zinc-coordinating	Hormone-nuclear Receptor	vertebrates	15.924	0.478	13	32	3735	21017	23	0.00202	5073	0.00197	0.433	4.312
CTCF	MA0139.1	Zinc-coordinating	BetaBetaAlpha-zinc finger	vertebrates	17.205	0.645	12	33	3236	21516	18	0.00215	3982	0.0021	0.393	4.497
INSM1	MA0155.1	Zinc-coordinating	BetaBetaAlpha-zinc finger	vertebrates	14.862	0.667	24	21	7588	17164	79	0.00596	17685	0.0059	0.319	6.654
NKX3-1	MA0124.1	Helix-Turn-Helix	Homeo	vertebrates	11.127	0.179	31	14	12654	12098	306	0.0135	68823	0.0134	0.278	4.416
HNF1B	MA0153.1	Helix-Turn-Helix	Homeo	vertebrates	16.821	0.222	18	27	4107	20645	31	0.00234	6910	0.0023	0.267	8.721
EWSR1-FLI1	MA0149.1	Winged Helix-Turn-Helix	Ets	vertebrates	32.871	0.554	1	44	207	24545	1	0.000113	209	0.000105	0.215	1.153
Gata1	MA0035.2	Zinc-coordinating	GATA	vertebrates	10.878	0.373	34	11	14350	10402	334	0.0231	75905	0.0232	-0.266	4.508
REST	MA0138.2	Zinc-coordinating	BetaBetaAlpha-zinc finger	vertebrates	23.134	0.596	1	44	232	24520	1	0.000132	242	0.000141	-0.413	1.06
Zfx	MA0146.1	Zinc-coordinating	BetaBetaAlpha-zinc finger	vertebrates	13.077	0.749	32	13	9872	14880	144	0.0127	33238	0.0129	-0.903	10.707
NR4A2	MA0160.1	Zinc-coordinating	Hormone-nuclear Receptor	vertebrates	10.165	0.491	35	10	13896	10856	260	0.0131	60034	0.0133	-0.933	6.147
TP53	MA0106.1	Zinc-coordinating	Loop-Sheet-Helix	vertebrates	26.239	0.603	0	45	8	24744	0	0	8	4.45e-06	-1.435	0
PLAG1	MA0163.1	Zinc-coordinating	BetaBetaAlpha-zinc finger	vertebrates	19.352	0.798	5	40	1971	22781	9	0.000792	2462	0.000958	-2.173	1.247
IRF2	MA0051.1	Winged Helix-Turn-Helix	IRF	vertebrates	21.134	0.412	3	42	844	23908	3	0.00034	923	0.000462	-2.325	1.618
NHLH1	MA0048.1	Zipper-Type	Helix-Loop-Helix	vertebrates	14.132	0.674	18	27	5783	18969	39	0.00294	9874	0.00329	-2.454	4.649
PPARG	MA0066.1	Zinc-coordinating	Hormone-nuclear Receptor	vertebrates	20.365	0.523	0	45	62	24690	0	0	64	3.56e-05	-2.589	0
NR1H2::RXRA	MA0115.1	Zinc-coordinating	Hormone-nuclear Receptor	vertebrates	27.878	0.445	0	45	99	24653	0	0	100	4.72e-05	-2.923	0
Pax6	MA0069.1	Helix-Turn-Helix	Homeo	vertebrates	13.798	0.432	4	41	1218	23534	4	0.000352	1377	0.000536	-3.217	1.715
RORA_2	MA0072.1	Zinc-coordinating	Hormone-nuclear Receptor	vertebrates	17.425	0.369	11	34	3571	21181	18	0.00158	5079	0.00198	-3.541	2.961
ESR1	MA0112.2	Zinc-coordinating	Hormone-nuclear Receptor	vertebrates	13.563	0.594	0	45	345	24407	0	0	355	0.000197	-5.691	0
ESR2	MA0258.1	Zinc-coordinating	Hormone-nuclear Receptor	vertebrates	13.618	0.546	5	40	2219	22533	7	0.000792	2670	0.00134	-5.965	0.972
znf143	MA0088.1	Zinc-coordinating	BetaBetaAlpha-zinc finger	vertebrates	17.541	0.53	2	43	1301	23451	3	0.000377	1473	0.000819	-6.197	0.368

## Sheet: Supp. Table 6
Supplementary Table 6
Study	Species	Tissue/cell	Stimulus/Comparisons	Platform/Assay	Thresholds	Dataset	Overlap	GEO
Catoire et al. (2012)	Homo sapiens	skeletal muscle	Acute endurance exercise	MicroarrayGene Chip Human Gene 1.1 ST (Affymetrix)	Top twenty genes most highly induced	20 genes	NR4A2, RGS2, SIK1, CYR61, IER3	GSE41769
Myers et al. (2009)	Mus musculus	various	beta-adrenergic agonist	Taqman assays	p < 0.05	N/A	NR4A2	N/A
Fukuhara et al. (2003)	Rattus norvegicus	pineal gland	norepinephrine [1 uM; 1h]	Rat Genome U34A (Affymetrix)	2.5 fold change;	44 genes	SIK1, NR4A2, RGS2	N/A
Luitgendorf et al. (2009)	Homo sapiens	ovarian tumor tissue	high behavioral risk (depression)	U133A (Affymetrix)	2 fold change; 5% FDR	266 genes	CTGF, JUN, DUSP1, DUSP5, DUSP6, IER3	GSE9116
Kang et al. (2009)	Homo sapiens	ovarian cancer cell lines (HeyA8, SKOV3ip1)	norepinephrine	RT-qPCR	p < 0.01	N/A	DUSP1	N/A
Thaker et al. (2006)	Homo sapiens	HeyA8 tumors in mouse	restrain-stress	ELISA, IHC	p < 0.05	N/A	VEGFA	N/A
Roszkowski et al. (2016)	Mus musculus	Hippocampus	acute swim stress	NimbleGen mouse gene expression 12 x 35	1.3 fold change; FDR-corrected p<0.01	219 genes	Dusp1, Per1, Sgk1, Cyr61	GSE47848
Morioka et al.	Rattus norvegicus	C6 Glioma cells	norepinephrine [10 uM; 1h]	RT-qPCR	p < 0.05	N/A	Per1	N/A
Laifenfeld et al. (2012)	Homo sapiens	neuroblastoma SH-SY5Y	norepinephrine [10 uM]	Atlas Human Neurobiology cDNA array	Ratio < 1.4 or <0.7	43 genes	JUN, VEGF	N/A
Flint et al. (2007)	Mus musculus	3T3 fibrobalsts	norepinephrine [100 nM; 30 min]	GEArrays Human DNA Damage Signaling pathway		49 genes	No overlap	N/A
Armaiz-Pena (2011)	Homo sapiens	ovarian cancer cell line HeyA8	norepinephrine [10 uM; 3h]	U133A (Affymetrix)	2 fold change; p < 2.2 x 10E-6	11 genes	SGK1	GSE34405
Armaiz-Pena (2011)	Homo sapiens	ovarian cancer cell line SKOV3ip1)	norepinephrine [10 uM; 3h]	U133A (Affymetrix)	2 fold change; p < 2.2 x 10E-6	11 genes	No overlap	GSE34405
